# Supplementary material for: Golden Flower Tibetan Tea Polysaccharides Alleviate Constipation in Mice by Regulating Aquaporins-Mediated Water Transport System and Gut Microbiota
Source: Foods. 2024 Aug 29;13(17):2749. doi: 10.3390/foods13172749 (PMC11394950; doi:10.3390/foods13172749)
Supplement: Supplementary file 1 [file foods-13-02749-s001.zip]

Archive with 1 entries (1 files):
- foods-3131361-supplementary.pdf
